# Supplementary material for: Distinct Associations of GTF2I, TP53, and NOTCH1 Variants with Indolent and Aggressive Thymic Epithelial Tumors in Vietnamese Patients
Source: Genes (Basel). 2026 Apr 29;17(5):524. doi: 10.3390/genes17050524 (PMC13205841; doi:10.3390/genes17050524)
Supplement: Supplementary file 1 [file genes-17-00524-s001.zip]

Archive with 1 entries (1 files):
- genes-4266571-supplementary.pdf
